# Supplementary material for: Anticipating New Treatments for Cystic Fibrosis: A Global Survey of Researchers
Source: J Clin Med. 2022 Feb 26;11(5):1283. doi: 10.3390/jcm11051283 (PMC8911007; doi:10.3390/jcm11051283)
Supplement: Supplementary file 1 [file jcm-11-01283-s001.zip]

Archive with 1 entries (1 files):
- jcm-1541314-supplementary.pdf
